# Supplementary material for: Nutritional Strategies Prescribed During Pregnancy and Weight Gain in Women with Gestational Diabetes Mellitus: A Systematic Review of Observational Studies
Source: Nutrients. 2024 Dec 27;17(1):43. doi: 10.3390/nu17010043 (PMC11722879; doi:10.3390/nu17010043)
Supplement: Supplementary file 1 [file nutrients-17-00043-s001.zip]

Archive with 1 entries (1 files):
- nutrients-3363366-supplementary.pdf
